# Supplementary material for: Vitamin D Supplementation and Allergic Rhinitis: A Systematic Review and Meta-Analysis
Source: Medicina (Kaunas). 2025 Feb 18;61(2):355. doi: 10.3390/medicina61020355 (PMC11857834; doi:10.3390/medicina61020355)
Supplement: Supplementary file 1 [file medicina-61-00355-s001.zip]

Archive with 2 entries (2 files):
- medicina-3466054-Methods S1 and Figure S1.pdf
- medicina-3466054-PRISMA 2020 Checklist.pdf
